# Supplementary material for: Humoral and T-Cell Mediated Response after the Third Dose of mRNA Vaccines in Patients with Systemic Lupus Erythematosus on Belimumab
Source: J Clin Med. 2023 Jan 30;12(3):1083. doi: 10.3390/jcm12031083 (PMC9917399; doi:10.3390/jcm12031083)
Supplement: Supplementary file 1 [file jcm-12-01083-s001.zip]

Archive with 1 entries (1 files):
- jcm-2134077-supplementary.pdf
